# Supplementary material for: Oxysulfonylation of Alkynes with Sodium Sulfinates to Access β-Keto Sulfones Catalyzed by BF3·OEt2
Source: Molecules. 2024 Jul 28;29(15):3559. doi: 10.3390/molecules29153559 (PMC11314596; doi:10.3390/molecules29153559)
Supplement: Supplementary file 1 [file molecules-29-03559-s001.zip]

Archive with 1 entries (1 files):
- molecules-3126279-supplementary.pdf
